# Supplementary material for: A skin-inspired durable de-icing surface with boosting interfacial cracks
Source: Natl Sci Rev. 2025 Jan 13;12(3):nwaf005. doi: 10.1093/nsr/nwaf005 (PMC11827584; doi:10.1093/nsr/nwaf005)
Supplement: nwaf005_Supplemental_Files [file nwaf005_supplemental_files.zip]

Archive with 9 entries (9 files):
- Supplementary data.pdf
- Video 1.mp4
- Video 2.mp4
- Video 3.mp4
- Video 4.mp4
- Video 5.mp4
- Video 6.mp4
- Video 7.mp4
- Video 8.mp4
